# Supplementary material for: Green Synthesis, Characterization, and Antibacterial Properties of Silver Nanoparticles Obtained by Using Diverse Varieties of Cannabis sativa Leaf Extracts
Source: Molecules. 2021 Jul 1;26(13):4041. doi: 10.3390/molecules26134041 (PMC8271394; doi:10.3390/molecules26134041)
Supplement: Supplementary file 1 [file molecules-26-04041-s001.zip]

Archive with 1 entries (1 files):
- molecules-1258036-supplementary.pdf
